# Supplementary material for: Machine learning-based integration reveals reliable biomarkers and potential mechanisms of NASH progression to fibrosis
Source: Sci Rep. 2025 Apr 11;15:12411. doi: 10.1038/s41598-025-97670-4 (PMC11992153; doi:10.1038/s41598-025-97670-4)
Supplement: Supplementary file 1 — Supplementary Material 1. [file 41598_2025_97670_MOESM1_ESM.xls]

id	logFC	AveExpr	t	P.Value	adj.P.Val	B
DPT	1.16512348702186	6.53820237614679	8.4693749256127	1.29835957074717e-13	1.32955897106343e-09	20.2944569430107
EFEMP1	1.47492070628415	5.89201325688073	8.41366791978937	1.73164752678227e-13	1.32955897106343e-09	20.0235569343919
LUM	1.106377596653	10.1939897981651	8.24517606281018	4.12830179028737e-13	2.11314007638843e-09	19.2060837061108
DKK3	0.605085042691254	5.32783122018349	8.1177975973534	7.9429806938176e-13	3.04931028835658e-09	18.5901524998848
THBS2	1.93612367998634	7.55121402752294	8.06465369805504	1.04298466191622e-12	3.20321449367709e-09	18.3337530106537
COL1A2	1.24518471379782	7.74156044954128	7.93498474258053	2.02380901736632e-12	5.1796018784462e-09	17.7096756416401
ITGBL1	1.10041921243169	5.12911247706422	7.51140021334073	1.73138474712525e-11	3.65714914286748e-08	15.6882688665285
C7	1.08188866325137	9.85327266972477	7.49236736482526	1.90526134038421e-11	3.65714914286748e-08	15.5981364288031
AQP1	1.35124330054645	6.46429804587156	7.35161689371962	3.85784313472411e-11	6.35697335991154e-08	14.9336628406815
CXCL6	1.98627200034153	6.77543464220183	7.33750301862098	4.13973258655349e-11	6.35697335991154e-08	14.867239487649
STMN2	1.37492070491803	4.82403303669725	7.24443574269699	6.58382058923468e-11	9.19101354257161e-08	14.43022993811
CD24	1.78974787021858	8.81341993577982	6.98876594943529	2.33213682260037e-10	2.68146091366863e-07	13.2390879471915
EPCAM	2.10853959289618	7.0479722293578	6.94984837408814	2.8234497841752e-10	2.89045965905296e-07	13.0590600338671
EPHA3	0.610747303278687	5.28804486238532	6.87480198804153	4.07778146769137e-10	3.91365076361679e-07	12.7129204607558
GEM	1.41542034870218	6.73592095412844	6.85165569613881	4.56602325864555e-10	4.0664090303732e-07	12.6064374850745
FXYD2	0.995393367486339	6.67821958715596	6.84285088658456	4.76656437527465e-10	4.0664090303732e-07	12.5659662154005
COL3A1	1.00171428244535	10.9482919174312	6.79913594711305	5.89872542217447e-10	4.76741197804796e-07	12.3653168478774
BICC1	0.853105400273223	5.2366305412844	6.78194487049033	6.41350868408164e-10	4.92429196763788e-07	12.2865425348193
MGP	0.893560295081967	6.08778085321101	6.57172169407665	1.77275912012122e-09	1.23738586584461e-06	11.3295056737046
PLCXD3	0.814619442281418	5.18656271559633	6.54338296180523	2.03124685535176e-09	1.35616637872964e-06	11.2014129084239
FBLN5	0.956079841530052	6.34523552293578	6.26223266301696	7.73736966001787e-09	4.40055735182349e-06	9.94330028681571
RCAN2	1.04082113900273	5.6436181559633	6.24210011901326	8.5070026725774e-09	4.66548332286066e-06	9.85413484418668
COL6A3	0.933361344603824	9.48007806422018	6.16140030628668	1.24246094446375e-08	6.15459040747914e-06	9.49802546331026
PDGFD	0.670619867144808	5.43524288073395	6.07402756016817	1.8678130108255e-08	8.43592252771658e-06	9.11487925734169
CLDN10	0.653758451161205	5.23276355045872	5.98509453793589	2.82086436950712e-08	1.1399261383724e-05	8.72754651548901
WBP5	0.852747744535518	10.5484023853211	5.91200481778727	3.95029955738663e-08	1.51652000008073e-05	8.41128386676675
SRPX	0.799657526980877	9.73571336697248	5.90286001718777	4.11973906680836e-08	1.54299300268071e-05	8.3718478699886
ROBO1	1.01071512739071	8.19904104587156	5.78749152723457	6.9796818059332e-08	2.49255799562582e-05	7.8769528533611
CYP2C19	-2.1797995010246	10.4812340183486	-5.77552131353233	7.37003254411016e-08	2.57214135789445e-05	7.82588675122691
AEBP1	0.796239193647538	7.71240468807339	5.75013873394573	8.27002160916865e-08	2.82209892956431e-05	7.71778094324933
COL4A1	0.593888717896177	7.69745344954128	5.73459925832508	8.87334894955157e-08	2.96215535802856e-05	7.6517180780227
CCDC146	0.829023154371587	5.64605832110092	5.71658452240872	9.62696856171273e-08	3.14535594114172e-05	7.57524758093971
ITGAV	0.627495257172118	11.6628376330275	5.68575092922468	1.10651435592849e-07	3.53992384367455e-05	7.44465220274367
DCDC2	0.778578117144809	4.95925863302752	5.63450347429847	1.3934880844836e-07	4.11507750487118e-05	7.22841233934262
ZMAT3	0.765155784836068	8.8213970733945	5.5200235345597	2.32372028019732e-07	6.26342376552366e-05	6.74913330970383
GJA1	0.755533826502733	8.64252026605505	5.47859906429013	2.79238977381926e-07	7.26778599436755e-05	6.57701988832839
NTS	1.39635572438524	5.9193938440367	5.45146877927753	3.14824273320461e-07	8.057402568515e-05	6.46468272266368
LBH	0.607184000683058	7.36154867889908	5.42990946449772	3.46233378435945e-07	8.57541896655221e-05	6.37563282495543
CTSK	0.80480912602459	6.95438633027523	5.42465541313758	3.54340850114177e-07	8.63691761008461e-05	6.35396084086866
SOX9	1.11782488148907	6.21336020183486	5.39628623512278	4.01431439401447e-07	9.33997149007366e-05	6.23714530547534
CCL19	1.40089853586065	7.13616065137615	5.3426023950287	5.07868970457995e-07	0.000109842759300746	6.01703341065912
CHST9	1.14669354064207	8.24140034862385	5.26500801196276	7.11922849293474e-07	0.000143845885180929	5.70109859475133
CRIM1	0.601118733948092	8.19451337614679	5.20299084368938	9.30772675249517e-07	0.000180923356976349	5.4505077340745
SLC12A2	0.596990370560111	6.65132617431193	5.17208799471548	1.06309684228432e-06	0.000200512821071907	5.32628719000253
THOP1	-0.904094642076506	8.84171394495413	-5.16157430845152	1.11216902481355e-06	0.000200512821071907	5.28412443393547
CHI3L1	1.57139631830601	7.50621386238532	5.15228999982746	1.15733508873836e-06	0.000204276294513406	5.24693391832048
CCL20	1.3062139238388	5.77708334862385	5.11992037183714	1.32923501792426e-06	0.000229345313879157	5.11758006282899
ACSM3	-0.853818040983604	9.61875572477064	-5.1170350677987	1.34571344984405e-06	0.000229608619286725	5.10607348023532
LHFP	0.627674024248636	7.9876803853211	5.11337883493738	1.36688107492288e-06	0.000230657426225448	5.09149798804778
FAM150B	0.88818724863388	5.72591775229358	5.03768804138543	1.88560138070316e-06	0.00030161765418831	4.79116370201402
PALLD	0.609530877049179	7.40045511009174	5.0075468320035	2.14173568524031e-06	0.000336103373539753	4.67232053174948
TAGLN	0.60976876673497	6.18227422018349	4.98343121062883	2.37077208424697e-06	0.000366183485463815	4.57754888923821
DGAT2	-0.72011262056011	12.2709757981651	-4.9820460119643	2.3846280637133e-06	0.000366183485463815	4.57211372123541
COL1A1	0.713762880122952	7.1932848440367	4.95248665556071	2.69980918706931e-06	0.000406453626241532	4.45635169776249
TUBA1A	0.58544289344262	10.6782736788991	4.88658658519013	3.5552609892164e-06	0.000501638830635974	4.19980673395724
DHRS2	-1.29475851400274	6.05581847706422	-4.88539008949581	3.57300337728329e-06	0.000501638830635974	4.19516863780235
KCTD12	0.675958060109286	10.5147307889908	4.84824081255165	4.16876419106739e-06	0.000546157359554099	4.05151774013873
LAMB1	0.615772027322402	7.33709069724771	4.83451158853529	4.4124979165313e-06	0.000564652650052123	3.99860351654474
OAT	-1.05438008196721	13.6045010825688	-4.81605048142825	4.76215246084323e-06	0.000580377882450069	3.92760158294777
SELM	0.731153613387977	7.48235629357798	4.6745940266601	8.49408990335575e-06	0.000923534919642307	3.38934139438218
GSTZ1	-0.611445158811478	11.7220335321101	-4.67235654565327	8.57149580450178e-06	0.000923534919642307	3.38091092563198
ANKRD35	-0.620699084357924	6.15976068807339	-4.65704033779582	9.12001334245181e-06	0.000965840861287518	3.32327268422244
HSD17B14	-0.716914822062842	6.27715918348624	-4.64625055333814	9.52667995927802e-06	0.000991391922161637	3.28274269331876
CNDP1	-1.08864047336065	12.5334092110092	-4.57994924635424	1.24390343328471e-05	0.00122444750778974	3.03505287656916
COL5A2	0.682462160177598	8.3746128440367	4.53831152503755	1.4690194407843e-05	0.00139248534152369	2.88070991879076
HAAO	-0.618856603825138	9.72637123853211	-4.44797397558897	2.10080549475444e-05	0.00181235781895782	2.54910625583811
MUM1L1	0.813428418374315	6.23468313761468	4.42351763139301	2.3126863042652e-05	0.00195129730155475	2.46011188025614
CHST4	0.699431980191256	5.26631294495413	4.41338033812507	2.40642899526341e-05	0.00200832193756875	2.42332141172685
ENPP2	1.16967900614754	10.0733821284404	4.23087935133352	4.8732903085001e-05	0.00343311260966023	1.7710092090501
SPP1	0.924111150956283	7.63286141284404	4.22218795399131	5.03749180223755e-05	0.00346886655224932	1.74042524366695
ELOVL7	0.621253126707648	4.47301078899083	4.20368018128381	5.40504284895642e-05	0.00367255920303428	1.67544703479535
KCNN2	-0.792615341871583	11.3312238807339	-4.19257666581769	5.63777035548235e-05	0.00376713667192079	1.63656135033256
FAT1	0.846804088797814	10.3530471192661	4.17875365590865	5.9409635814764e-05	0.00394932626654336	1.58825393212808
NEXN	0.612986471994534	4.91156818348624	4.17680472056946	5.98495051459432e-05	0.00396141810784958	1.58145210607307
PKD2	-0.671149213797815	10.7406282752294	-4.10525507760598	7.83457637230342e-05	0.00482400437875458	1.3333165560372
SIGIRR	-0.623463353142073	11.9938923577982	-4.07670519271517	8.71610617096354e-05	0.00510785747064595	1.23516732844142
GOLM1	0.585833120560108	6.3485564587156	4.04536371407617	9.79305875288839e-05	0.00559041673640722	1.1279932849443
FETUB	-0.67105406489071	10.992061440367	-3.99764947679975	0.00011680503624373	0.00627336705402981	0.965990905614147
APOA4	-0.769768470286884	8.65221357798165	-3.91463262894456	0.000158208506452826	0.00771513497591334	0.68750337738254
IGFALS	-0.699970297131156	9.83844712844037	-3.86221236753918	0.000191206143253968	0.00873857599942838	0.513893969305167
PTGDS	0.787022855874317	7.57389027522936	3.83860965830109	0.000208117023815127	0.00919333542433488	0.436297262584349
UBE2Q2	0.662681689890716	9.23462347706422	3.83249148416565	0.000212727661843689	0.00930577644703076	0.416241406681035
GINS1	0.658956169740436	5.73088353211009	3.80533851679363	0.000234389140198581	0.00988813087057529	0.327523017979365
TIMP1	0.775882159836062	12.6771375321101	3.76330005969006	0.000272111532571804	0.010989518715146	0.191111006552127
PROM1	0.714016370560111	5.40772478899083	3.73933730951595	0.000296125462676974	0.0114830873860293	0.11386937920259
IL32	0.953505948087427	11.235531587156	3.68232679846474	0.000361600794314443	0.0131396930361467	-0.0683795816014223
GNMT	-1.06981367452186	11.8403943302752	-3.67202009019497	0.000374816035407201	0.0132619240546382	-0.101097909473025
ZWINT	0.629247898224042	6.9085616146789	3.59266349005547	0.000493015594771908	0.0154821011724283	-0.35063283910976
FAM3B	0.806360977117486	4.84696088073394	3.57287812013929	0.000527554960099302	0.0161131421272542	-0.41218638856765
MT1M	-1.30339788387979	12.444582412844	-3.57157984355058	0.000529899503403451	0.0161131421272542	-0.416216122279249
CCL21	0.604885814207647	5.14461041284404	3.54487278034203	0.000580369454529658	0.0173139381274155	-0.498857846794378
LXN	0.593822199112023	6.86472311926606	3.50627906281377	0.00066137224636036	0.0188773832994604	-0.6174196763362
PCOLCE2	-0.707895611338797	9.60487602752294	-3.45553689624676	0.000784161614160118	0.0210885915009506	-0.771740295419053
SLC16A10	-0.609941634221306	8.96685495412844	-3.4502519823518	0.000798116771487776	0.0213517093083036	-0.787710491511842
CLEC4M	-0.726944687841531	9.51772320183486	-3.44260086381753	0.000818734551970341	0.0217540840423882	-0.810796538207271
SCNN1D	0.660601458333335	4.46464393577982	3.42694707050737	0.000862488217253768	0.0224861953550914	-0.857902163465623
RAMP1	-0.60439176366121	9.15734799082569	-3.33188078966422	0.00117909125896932	0.0268636874966364	-1.14027799641893
AKR1B10	1.87400622131147	8.59683827522936	3.32313172052966	0.00121314559753384	0.0273014544976596	-1.1659437736189
CRYAB	0.729731673838795	5.24348709174312	3.309283904101	0.001268934079899	0.0281586007672385	-1.20645532355464
FRRS1	1.31240517657104	5.21492476146789	3.22934031526771	0.00164082768288866	0.0330230011775075	-1.43763713456184
ACY1	1.46904414856557	5.41416631192661	3.19376983906418	0.00183705561829993	0.0352622825932671	-1.53901342183847
CXCL10	0.970385466188525	10.4754205688073	3.19320039392553	0.00184036783268972	0.035281758350541	-1.54062884787479
TRIM55	-0.631230877390711	7.95835662385321	-3.17159737961702	0.00197020949707134	0.0366703584347076	-1.60173803547837
MT1F	-0.749382178620221	15.6462551284404	-3.09746082865965	0.00248345678326959	0.0431009645446357	-1.80884022722677
