# Supplementary material for: Machine learning-based integration reveals reliable biomarkers and potential mechanisms of NASH progression to fibrosis
Source: Sci Rep. 2025 Apr 11;15:12411. doi: 10.1038/s41598-025-97670-4 (PMC11992153; doi:10.1038/s41598-025-97670-4)
Supplement: Supplementary file 2 — Supplementary Material 2. [file 41598_2025_97670_MOESM2_ESM.xls]

## Sheet: Sheet1
probes	moduleColor
AACS	black
ACACA	black
ACAT2	black
ACLY	black
ACSS2	black
ADIPOR2	black
ALDOC	black
APOF	black
ARRDC4	black
CEBPD	black
CYP4F22	black
CYP4X1	black
CYP51A1	black
DHCR7	black
DNMT3L	black
DPYSL2	black
ELOVL6	black
FAAH2	black
FADS1	black
FADS2	black
FAM46C	black
FASN	black
FDFT1	black
FMO1	black
G0S2	black
GCK	black
GDF15	black
GK	black
GPR128	black
HMGCR	black
HMGCS1	black
HSD17B11	black
IDI1	black
IL17RB	black
IL1RAP	black
INHBB	black
INSIG1	black
IP6K3	black
ISM1	black
JUNB	black
KLHL13	black
LSS	black
MAP2K6	black
ME1	black
MID1IP1	black
MMAB	black
MPPED1	black
MVD	black
NFIL3	black
NNMT	black
NSDHL	black
PGM2	black
PHLDA1	black
SCD	black
SH2B3	black
SLC27A3	black
SLC28A1	black
SQLE	black
STARD4	black
THRSP	black
TM7SF2	black
TMEM97	black
TTPAL	black
TUBA1C	black
TUBB2A	black
A1BG	blue
AARS	blue
ABCF1	blue
ABHD14B	blue
ABLIM3	blue
ACACB	blue
ACADS	blue
ACADVL	blue
ACIN1	blue
ACSF2	blue
ACSL5	blue
ACSM5	blue
ACTN4	blue
ADAMTS1	blue
ADRM1	blue
AGPAT9	blue
AGPS	blue
AKIRIN1	blue
AKR7A3	blue
ALAD	blue
ALAS1	blue
ALDH1B1	blue
ALDH1L1	blue
ALDH2	blue
ALDH6A1	blue
ANGPTL6	blue
ANXA3	blue
AOC3	blue
AOX1	blue
AP3D1	blue
APOA4	blue
APOA5	blue
APOL1	blue
ARHGEF18	blue
ARL2BP	blue
ARL4A	blue
ARMCX1	blue
ARRDC3	blue
ASCC2	blue
ASMTL	blue
ASPN	blue
ASS1	blue
ATF1	blue
ATG2A	blue
ATP10D	blue
ATRN	blue
ATXN2	blue
AVPI1	blue
AVPR1A	blue
B4GALT5	blue
BAG3	blue
BEX1	blue
BEX2	blue
BGN	blue
C1R	blue
C4A	blue
C6	blue
CA5A	blue
CAPNS1	blue
CCDC104	blue
CCDC146	blue
CCDC23	blue
CCDC58	blue
CCDC68	blue
CCDC69	blue
CCDC92	blue
CCT2	blue
CD109	blue
CD14	blue
CD151	blue
CD1C	blue
CD1D	blue
CD58	blue
CDKN3	blue
CENPK	blue
CENPQ	blue
CERK	blue
CES2	blue
CES3	blue
CETN3	blue
CGN	blue
CGRRF1	blue
CHAC2	blue
CHID1	blue
CHSY3	blue
CHURC1	blue
CIDEB	blue
CLDN10	blue
CLDN7	blue
CLIP4	blue
CLPTM1	blue
CNDP1	blue
COBL	blue
COL18A1	blue
COL4A2	blue
COL5A3	blue
COLEC11	blue
COMMD8	blue
CPN2	blue
CPT2	blue
CSGALNACT1	blue
CSK	blue
CTSA	blue
CXCL14	blue
CYB5R3	blue
CYBRD1	blue
CYP1A2	blue
CYP2A13	blue
CYP2B6	blue
CYP2D6	blue
CYP4A11	blue
CYP4F11	blue
CYP4F12	blue
CYP4F2	blue
CYP8B1	blue
DAK	blue
DAO	blue
DCK	blue
DDIT4	blue
DECR2	blue
DEFB1	blue
DGAT2	blue
DHRS1	blue
DHRS2	blue
DHTKD1	blue
DNAJB4	blue
DNAJC19	blue
DNMT1	blue
DTX1	blue
ECH1	blue
ECHDC2	blue
ECM1	blue
EEF1E1	blue
EFHD1	blue
EIF4G1	blue
ELFN1	blue
ELMO1	blue
EMCN	blue
EMP1	blue
ENPP4	blue
ENPP5	blue
ENPP7	blue
EPCAM	blue
EPDR1	blue
EPHA3	blue
EPHX1	blue
ERMAP	blue
ERO1LB	blue
ESRP2	blue
F13B	blue
F8A1	blue
FAIM	blue
FAM102B	blue
FAM110C	blue
FAM117A	blue
FAM127A	blue
FAM89A	blue
FAS	blue
FBP1	blue
FBXO17	blue
FBXO8	blue
FCER1A	blue
FEM1C	blue
FGF13	blue
FGF2	blue
FGL1	blue
FHL2	blue
FKBP5	blue
FRMD6	blue
FTCD	blue
FURIN	blue
FXYD1	blue
FZD6	blue
GADD45B	blue
GALM	blue
GANAB	blue
GARS	blue
GAS2	blue
GCA	blue
GCDH	blue
GCKR	blue
GGT1	blue
GGTLC1	blue
GIN1	blue
GINS1	blue
GJA1	blue
GLCE	blue
GLUD2	blue
GLUL	blue
GNG12	blue
GOLGA2	blue
GOT1	blue
GOT2	blue
GPI	blue
GPT	blue
GPT2	blue
GPX7	blue
GRAMD1C	blue
H1F0	blue
HABP2	blue
HADHA	blue
HAT1	blue
HGFAC	blue
HLX	blue
HMGN4	blue
HNRNPUL1	blue
HSD17B2	blue
HSD3B7	blue
HSPA13	blue
HSPA1A	blue
HSPB1	blue
HTRA1	blue
HYOU1	blue
IDH2	blue
IER3	blue
IFIT5	blue
IGF2	blue
IGFALS	blue
IGSF9	blue
IKBIP	blue
IL20RB	blue
IL7	blue
IMMP1L	blue
INSIG2	blue
IQSEC1	blue
ITGA5	blue
ITGAE	blue
ITGAL	blue
ITGB3BP	blue
ITIH1	blue
ITIH4	blue
KANK4	blue
KCNS3	blue
KDELR3	blue
KIAA0101	blue
KIAA0922	blue
KPNA2	blue
KRT18	blue
KRT222	blue
KRT8	blue
LAMB2	blue
LAMP1	blue
LAPTM4B	blue
LASP1	blue
LDHD	blue
LGALS3BP	blue
LHPP	blue
LIPC	blue
LONP1	blue
LPA	blue
LRG1	blue
LRRK2	blue
LSM5	blue
LSP1	blue
LSR	blue
LYPLA1	blue
LYSMD3	blue
MAGED1	blue
MAMDC4	blue
MAN1C1	blue
MAN2B1	blue
MAN2B2	blue
MBL2	blue
MCM3	blue
MCM5	blue
MCM7	blue
MEN1	blue
METTL7B	blue
MGAT4B	blue
MGLL	blue
MGRN1	blue
MIS12	blue
MITD1	blue
MKNK2	blue
MLPH	blue
MLXIPL	blue
MMACHC	blue
MMGT1	blue
MOGAT2	blue
MRPL13	blue
MRPS2	blue
MSH2	blue
MTHFD1	blue
MVP	blue
MYH9	blue
MYO18A	blue
MYO1C	blue
NAGS	blue
NANP	blue
NAP1L2	blue
NAP1L3	blue
NAP1L5	blue
NAPA	blue
NEU4	blue
NFIC	blue
NIPSNAP3A	blue
NPR3	blue
NPTXR	blue
NTS	blue
NUCB1	blue
NUPR1	blue
NXN	blue
OAT	blue
OGDHL	blue
OGN	blue
OIP5	blue
OLFM2	blue
OPLAH	blue
ORMDL1	blue
OS9	blue
OSGIN1	blue
OTUD6B	blue
PBK	blue
PC	blue
PCGF6	blue
PCOLCE	blue
PCOLCE2	blue
PDGFD	blue
PDLIM1	blue
PEPD	blue
PGLYRP2	blue
PHACTR4	blue
PHGDH	blue
PHYHD1	blue
PIGR	blue
PKIB	blue
PKLR	blue
PLA1A	blue
PLD3	blue
PLEKHF2	blue
PLOD1	blue
PLOD3	blue
POM121C	blue
POR	blue
PPDPF	blue
PPIC	blue
PPL	blue
PPP1R1A	blue
PRAMEF10	blue
PRKCSH	blue
PROZ	blue
PRPF8	blue
PRRG1	blue
PRTFDC1	blue
PSMD10	blue
PTPN20B	blue
PTPRF	blue
QPRT	blue
RAB27B	blue
RAB8A	blue
RAD23A	blue
RAD51AP1	blue
RBP7	blue
RCN2	blue
REEP6	blue
RGN	blue
RORC	blue
RRAGD	blue
RRS1	blue
RSL24D1	blue
SALL1	blue
SCOC	blue
SEC14L2	blue
SEC14L4	blue
SEC16A	blue
SEC23A	blue
SELENBP1	blue
SELO	blue
SELT	blue
SEPN1	blue
SERPINA4	blue
SERPINF2	blue
SERPING1	blue
SERPINI1	blue
SGCE	blue
SGPP1	blue
SH3BGRL2	blue
SH3KBP1	blue
SHPRH	blue
SLC13A5	blue
SLC16A14	blue
SLC16A2	blue
SLC17A3	blue
SLC19A2	blue
SLC22A18	blue
SLC22A18AS	blue
SLC25A1	blue
SLC25A15	blue
SLC25A23	blue
SLC25A33	blue
SLC29A4	blue
SLC38A3	blue
SLC38A4	blue
SLC38A6	blue
SLC39A10	blue
SLC39A7	blue
SLC44A3	blue
SLC47A1	blue
SLC6A12	blue
SLC9A3R1	blue
SMOC1	blue
SNX10	blue
SNX7	blue
SPIN4	blue
SPINT2	blue
SPP1	blue
SREBF1	blue
SRM	blue
SRPR	blue
SRRM1	blue
STAP2	blue
STARD3NL	blue
STBD1	blue
STEAP1	blue
STEAP3	blue
SULF2	blue
SULT1A2	blue
SULT1B1	blue
TAF6	blue
TCEAL8	blue
TCTEX1D1	blue
TENC1	blue
THAP10	blue
TM4SF4	blue
TM4SF5	blue
TMED2	blue
TMEM100	blue
TMEM128	blue
TMEM17	blue
TMEM182	blue
TMEM214	blue
TMEM27	blue
TMEM42	blue
TMEM55A	blue
TMEM64	blue
TMEM70	blue
TMEM86B	blue
TMEM9B	blue
TMX1	blue
TNFAIP8L1	blue
TNFRSF11B	blue
TNNI3K	blue
TP53INP2	blue
TPRKB	blue
TPST1	blue
TRIM16	blue
TRIM26	blue
TRIM56	blue
TSHZ1	blue
TSPAN8	blue
TTC7B	blue
TUBB	blue
TUBB3	blue
TUBG1	blue
TYK2	blue
TYMS	blue
UBAP2	blue
UBE2Q2	blue
UGT2A3	blue
USP11	blue
VARS2	blue
VASN	blue
VNN1	blue
VRK1	blue
VWCE	blue
WBP2	blue
WDR18	blue
XPNPEP2	blue
YEATS4	blue
ZBED3	blue
ZBTB16	blue
ZBTB41	blue
ZDHHC2	blue
ZFAND1	blue
ZFPM2	blue
ZGPAT	blue
ZMAT3	blue
ZMYM1	blue
ZNF267	blue
ZNF32	blue
ZNF468	blue
ZNF559	blue
ZNF680	blue
ZNF684	blue
ZUFSP	blue
A2M	brown
AASS	brown
ABCB4	brown
ABCG2	brown
ACN9	brown
ACSL3	brown
ACSM3	brown
ACY3	brown
ACYP2	brown
ADAMTSL2	brown
ADHFE1	brown
AEBP1	brown
AGL	brown
AGPAT2	brown
AGXT2	brown
AIM1	brown
AKR1C3	brown
AKR1C4	brown
AKR7A2	brown
ALPK2	brown
AMN	brown
AMOTL2	brown
AMZ2	brown
ANG	brown
ANKRD12	brown
ANKRD35	brown
ANKRD36B	brown
ANO10	brown
ANXA2P2	brown
AP1S1	brown
APOC3	brown
APOO	brown
AQP1	brown
AQP11	brown
AR	brown
ARMC6	brown
ARMCX3	brown
ARSD	brown
AS3MT	brown
ASB9	brown
ASCC1	brown
ASNA1	brown
ASPG	brown
ATF7IP2	brown
ATP6V0D1	brown
ATP8B1	brown
BAZ2B	brown
BCL2L10	brown
BCO2	brown
BCS1L	brown
BHMT	brown
BICC1	brown
BLNK	brown
BLVRB	brown
BOK	brown
BRD2	brown
C1S	brown
CA12	brown
CAPN2	brown
CAPN3	brown
CBLN3	brown
CBR1	brown
CCDC102B	brown
CCDC53	brown
CCL16	brown
CCNB1IP1	brown
CCNDBP1	brown
CD24	brown
CDC26	brown
CDC37	brown
CDK2AP2	brown
CFI	brown
CH25H	brown
CHD8	brown
CHI3L1	brown
CHIC2	brown
CHST4	brown
CHST7	brown
CHST9	brown
CITED2	brown
CKS1B	brown
CKS2	brown
CLGN	brown
CLIC6	brown
CLPTM1L	brown
CLRN3	brown
CNGA1	brown
COL1A1	brown
COL1A2	brown
COL3A1	brown
COL5A2	brown
COL6A3	brown
COQ10A	brown
CPN1	brown
CRADD	brown
CRIM1	brown
CRP	brown
CRY1	brown
CYC1	brown
CYFIP2	brown
CYP1A1	brown
CYP26A1	brown
CYP3A5	brown
CYP3A7	brown
CYP4F3	brown
CYP7B1	brown
CYR61	brown
DBP	brown
DCDC2	brown
DDX41	brown
DEXI	brown
DFFB	brown
DFNA5	brown
DGAT1	brown
DIRAS3	brown
DLEU1	brown
DNAJC12	brown
DPP4	brown
DSP	brown
DTL	brown
DUSP6	brown
EEF1A2	brown
EGR1	brown
EIF5B	brown
ELOVL7	brown
ENHO	brown
ENO3	brown
EPHX2	brown
ERCC5	brown
ESF1	brown
ETHE1	brown
F2RL1	brown
F5	brown
FAM150B	brown
FAM3B	brown
FAM50B	brown
FAT1	brown
FBN1	brown
FCAMR	brown
FETUB	brown
FGD4	brown
FH	brown
FLVCR1	brown
FMO2	brown
FNDC5	brown
FNIP2	brown
FREM2	brown
FXYD2	brown
GABRB3	brown
GABRP	brown
GADD45A	brown
GALK1	brown
GBE1	brown
GBP2	brown
GCHFR	brown
GFPT1	brown
GJB2	brown
GLIS3	brown
GLS2	brown
GLTPD2	brown
GMNN	brown
GNMT	brown
GOLM1	brown
GPC3	brown
GPR37	brown
GPX1	brown
GSTA3	brown
GSTM4	brown
GSTZ1	brown
GUCA2B	brown
H19	brown
HAAO	brown
HAO2	brown
HAUS4	brown
HDHD3	brown
HIST1H1C	brown
HIST1H2AC	brown
HIST1H2BC	brown
HIST1H2BD	brown
HIST1H2BE	brown
HIST1H2BH	brown
HIST1H2BK	brown
HIST2H2AA3	brown
HKDC1	brown
HMCN1	brown
HMOX2	brown
HOMER1	brown
HPR	brown
HSD17B10	brown
HSD17B14	brown
HSPA5	brown
HSPA8	brown
HYI	brown
ICAM3	brown
ID1	brown
IGF2R	brown
IGFBP1	brown
IGFBP2	brown
IL1R2	brown
ILF2	brown
IMPA2	brown
IRS2	brown
ISCA2	brown
ITGAV	brown
ITGBL1	brown
ITIH3	brown
ITPR2	brown
IYD	brown
JUN	brown
KCNJ16	brown
KCNN2	brown
KCNT2	brown
KIAA1598	brown
KIF16B	brown
KIF21A	brown
KLB	brown
KLF10	brown
KLHL5	brown
KMO	brown
KPNB1	brown
KRT23	brown
KRTCAP3	brown
KTN1	brown
LAMB1	brown
LCOR	brown
LDHC	brown
LEPR	brown
LETMD1	brown
LGALS1	brown
LIPT1	brown
LMNB1	brown
LOXL4	brown
LRBA	brown
LSM10	brown
LTBP1	brown
LTBP2	brown
LY6E	brown
MAD1L1	brown
MAD2L2	brown
MANSC1	brown
MAP2K1	brown
MAST4	brown
MCM6	brown
MIB1	brown
MIR302B	brown
MORC4	brown
MPND	brown
MRO	brown
MRPL33	brown
MRPS7	brown
MT1E	brown
MT1F	brown
MT1G	brown
MT1H	brown
MT1M	brown
MT1X	brown
MT2A	brown
MTDH	brown
MTR	brown
MTTP	brown
MXRA5	brown
MYCBP2	brown
MYH10	brown
MYL5	brown
MYO5C	brown
NAT2	brown
NBPF10	brown
NCAM2	brown
NCK2	brown
NDRG1	brown
NDRG2	brown
NFKBIZ	brown
NINJ2	brown
NME7	brown
NOP58	brown
NOTCH2NL	brown
NR1H3	brown
NRBF2	brown
NSUN6	brown
NTAN1	brown
NUAK1	brown
NUDT6	brown
NUSAP1	brown
ODC1	brown
ONECUT2	brown
ORMDL2	brown
OXA1L	brown
PAK1IP1	brown
PCBD1	brown
PCDH17	brown
PCDH9	brown
PCDHB14	brown
PDXP	brown
PEMT	brown
PGRMC1	brown
PIGF	brown
PIGH	brown
PIN1	brown
PIR	brown
PKD2	brown
PLA2G12B	brown
PLAT	brown
PLCXD3	brown
PLK2	brown
PMM1	brown
PNPLA3	brown
PODXL	brown
POLD4	brown
POLE2	brown
POLR2E	brown
PON3	brown
POP5	brown
PPAPDC1B	brown
PPARG	brown
PPARGC1A	brown
PPIF	brown
PPIG	brown
PPIL3	brown
PPP1R16A	brown
PPP1R3B	brown
PPP1R3C	brown
PRIM1	brown
PRKAA2	brown
PROL1	brown
PROM1	brown
PRPF19	brown
PRR11	brown
PRSS3	brown
PSENEN	brown
PSMB8	brown
PSMC3	brown
PSMD8	brown
PSMG1	brown
PTGFR	brown
PTTG1IP	brown
PUS7	brown
PXDN	brown
PXMP2	brown
RAB32	brown
RAC3	brown
RACGAP1	brown
RAPH1	brown
RASD1	brown
RASEF	brown
RBM27	brown
RBP5	brown
RCAN2	brown
RDH12	brown
RDH5	brown
RELN	brown
REV3L	brown
RFC4	brown
RHOA	brown
RHOBTB1	brown
RND3	brown
RNF125	brown
ROBO1	brown
RPA2	brown
RPL7L1	brown
RPS5	brown
RRM2B	brown
RTP3	brown
SCG5	brown
SCO1	brown
SDS	brown
SELE	brown
SERPINA12	brown
SESN1	brown
SFRP5	brown
SH3YL1	brown
SIGIRR	brown
SKAP1	brown
SLC12A2	brown
SLC16A1	brown
SLC20A1	brown
SLC25A18	brown
SLC25A34	brown
SLC25A43	brown
SLC2A10	brown
SLC35C1	brown
SLC37A4	brown
SLC38A1	brown
SLC38A2	brown
SLC5A12	brown
SLC7A9	brown
SLTM	brown
SMN1	brown
SNRNP25	brown
SOD2	brown
SORL1	brown
SORT1	brown
SOX7	brown
SOX9	brown
SPRYD4	brown
SRA1	brown
SRI	brown
SRPX	brown
STAG3	brown
STARD5	brown
STMN2	brown
SULT1E1	brown
SULT2A1	brown
TAF12	brown
TAPBPL	brown
TBC1D2	brown
TCEAL1	brown
TCTA	brown
TGFBI	brown
THBS2	brown
THY1	brown
TM6SF2	brown
TMCO6	brown
TMED6	brown
TMEM117	brown
TMEM154	brown
TMEM176A	brown
TMEM220	brown
TMEM52	brown
TMEM53	brown
TOMM40L	brown
TOP2A	brown
TOR3A	brown
TP53TG1	brown
TRAPPC1	brown
TRAPPC6A	brown
TSLP	brown
TSPO	brown
TTC32	brown
UBXN2A	brown
UGP2	brown
UGT2B17	brown
UNC93A	brown
USP43	brown
UTP20	brown
UXT	brown
VCAN	brown
VKORC1	brown
VLDLR	brown
VSNL1	brown
WDSUB1	brown
XPOT	brown
XRN2	brown
ZBTB20	brown
ZCCHC6	brown
ZCCHC9	brown
ZKSCAN1	brown
ZMYND12	brown
ZNF367	brown
ZNF432	brown
ZNF721	brown
ZNF791	brown
ZWINT	brown
ACSBG2	green
ACY1	green
ASZ1	green
BMP10	green
BSN	green
BTN1A1	green
C1QTNF9	green
CALY	green
CASP14	green
CCDC110	green
CCDC54	green
CDH12	green
CDH9	green
CHST6	green
CLCA4	green
CLDN20	green
CTF1	green
CYLC2	green
CYP2F1	green
DDX4	green
DEFB114	green
DEFB119	green
DEFB125	green
DEFB127	green
DLEU7	green
DNAJC5G	green
DSC1	green
DYDC2	green
ELOVL3	green
FAM9A	green
FLJ22184	green
FRRS1	green
GAGE12B	green
GCG	green
GDF9	green
GJA10	green
GLRA1	green
GML	green
GPR32	green
GUCY2C	green
HIST1H4F	green
HSD17B3	green
HTN1	green
IFNA14	green
IFNA16	green
IFNA21	green
IFNA4	green
IFNK	green
IGSF21	green
IL21	green
INSL6	green
IQCF2	green
KRT27	green
KRTAP4-7	green
MAGEB18	green
MMP20	green
MMP27	green
NDST4	green
NECAB1	green
NFE2	green
NMBR	green
NPPC	green
OR10H2	green
OR10J1	green
OR14J1	green
OR2J2	green
OR2W1	green
OR5P2	green
OR5P3	green
OR6A2	green
OR7A17	green
OR8B2	green
OR8D2	green
PDE6H	green
PNLIPRP2	green
PSORS1C2	green
REG1B	green
RPE65	green
RSPH9	green
RTN4RL2	green
RXFP2	green
SCGB1D1	green
SCNN1D	green
SCT	green
SERPINB4	green
SERPINB7	green
SERPINI2	green
SLC25A31	green
SLC27A6	green
SLC39A2	green
SLCO6A1	green
SMEK3P	green
SNORA68	green
SOX18	green
SPINK7	green
SPINT3	green
SRY	green
SYCP2L	green
SYNPR	green
SYT14	green
TAAR1	green
TAAR2	green
TAAR9	green
TAC1	green
TAF7L	green
TAS2R13	green
TAS2R16	green
TAS2R4	green
TAS2R40	green
TAS2R8	green
TDRD5	green
TMCO2	green
TPTE	green
TRIML1	green
TTTY10	green
TTTY12	green
USP26	green
USP29	green
VN1R2	green
WDR64	green
ZNF425	green
ZNF439	green
ZNF560	green
ZNF804B	green
ZNF837	green
ZNF99	green
ZSWIM2	green
ACOT12	grey
ANXA13	grey
BACH2	grey
BEX5	grey
CHL1	grey
ESRRG	grey
FAM83F	grey
FGF14	grey
FGF21	grey
FST	grey
GPR88	grey
GSTM1	grey
GSTM2	grey
HEPACAM	grey
LRRC31	grey
LRRC55	grey
MCM2	grey
MEP1B	grey
OLFML1	grey
PCNA	grey
PDZK1IP1	grey
PRKCE	grey
PSPH	grey
RAB25	grey
RERGL	grey
SERPINE1	grey
SHBG	grey
SLC12A1	grey
SPINK1	grey
TCP10L	grey
TMC4	grey
VIL1	grey
ACSL4	magenta
ASCL1	magenta
B3GNT5	magenta
C7	magenta
CA14	magenta
CCL20	magenta
COL4A1	magenta
CPE	magenta
CUX2	magenta
CXCL6	magenta
DDX3Y	magenta
DOK5	magenta
EFEMP1	magenta
EIF1AX	magenta
EIF1AY	magenta
ENPP2	magenta
FOLH1B	magenta
GEM	magenta
GYG2	magenta
LRRC19	magenta
LUM	magenta
MRGPRF	magenta
NLGN4Y	magenta
NPY6R	magenta
PBX1	magenta
PFN2	magenta
PLEK2	magenta
PNPLA4	magenta
PZP	magenta
RPS4Y1	magenta
SCGN	magenta
SLC23A3	magenta
SPIRE1	magenta
TFF3	magenta
TMEM45B	magenta
TSPAN13	magenta
USP9Y	magenta
UTY	magenta
ZFY	magenta
ZNF329	magenta
APOBEC3A	pink
B3GAT1	pink
BBOX1	pink
BCHE	pink
BST2	pink
CCL8	pink
CDC25B	pink
CMPK2	pink
CSTA	pink
CTHRC1	pink
DDX58	pink
DDX60	pink
EPSTI1	pink
HERC5	pink
IFI27	pink
IFI35	pink
IFI44	pink
IFI44L	pink
IFI6	pink
IFIT1	pink
IFIT3	pink
IFITM1	pink
IRF7	pink
ISG15	pink
ISG20	pink
KCNK5	pink
LBP	pink
MX1	pink
MX2	pink
NQO1	pink
OAS1	pink
OAS2	pink
OASL	pink
PARP12	pink
POP4	pink
RSAD2	pink
RTP4	pink
SAMD9	pink
SRD5A2	pink
STAT1	pink
TAP1	pink
TDRD7	pink
TRIM22	pink
UBE2L6	pink
USP18	pink
VNN2	pink
XAF1	pink
ACTA1	red
ADIPOQ	red
ALDOA	red
AMDHD1	red
AMPD1	red
APOBEC2	red
APOD	red
ASB5	red
CA3	red
CAP2	red
CASQ1	red
CASQ2	red
CFHR5	red
CHEK2	red
CHRDL1	red
CKM	red
CKMT2	red
COL15A1	red
COX7A1	red
CRYAB	red
CSRP3	red
CYP3A4	red
CYP3A43	red
DDT	red
DOPEY2	red
ERRFI1	red
FHL1	red
FNDC1	red
GAL3ST1	red
GBP3	red
GLT1D1	red
GPD1L	red
GSTT2	red
HAL	red
HAMP	red
HLA-DRB4	red
HSPA2	red
HSPB3	red
ITLN1	red
LEP	red
LGALS4	red
LGI1	red
MB	red
MIF	red
MMP7	red
MUSTN1	red
MYBPC1	red
MYBPC2	red
MYH1	red
MYH2	red
MYL1	red
MYL2	red
MYL3	red
MYL6B	red
MYLPF	red
MYOM1	red
MYOM2	red
MYOT	red
MYOZ1	red
MYOZ2	red
NEXN	red
NRTN	red
NYNRIN	red
PDLIM3	red
PF4V1	red
PGAM2	red
PKIA	red
PLN	red
PNMA6A	red
POPDC3	red
PRMT6	red
PYGM	red
RBM24	red
SH3BGR	red
SLCO4C1	red
SLITRK6	red
SLN	red
SMPX	red
SYNM	red
TAGLN	red
TCAP	red
TFRC	red
TMEM98	red
TNNC1	red
TNNC2	red
TNNI1	red
TNNI2	red
TNNT1	red
TPM2	red
UNC5CL	red
WNK3	red
XIRP2	red
ABCC2	turquoise
ACADSB	turquoise
ACE2	turquoise
ACOT1	turquoise
ACP5	turquoise
ACSS3	turquoise
ACVR1C	turquoise
ADAMDEC1	turquoise
ADM	turquoise
ADORA3	turquoise
AGAP6	turquoise
AGPAT5	turquoise
AIF1	turquoise
AIM2	turquoise
AKR1B1	turquoise
AKR1B10	turquoise
ALOX5AP	turquoise
ANGPTL4	turquoise
ANKRD22	turquoise
ANKRD29	turquoise
ANKRD55	turquoise
ANO5	turquoise
ANXA1	turquoise
ANXA2	turquoise
ANXA5	turquoise
AP1S2	turquoise
APLNR	turquoise
APOBEC3B	turquoise
APOL3	turquoise
ARHGAP10	turquoise
ARHGDIB	turquoise
ARMCX2	turquoise
ARPC1B	turquoise
ARSE	turquoise
ATP6V0E2	turquoise
AXL	turquoise
BACE2	turquoise
BCL2A1	turquoise
BEX4	turquoise
BIRC3	turquoise
BRCA1	turquoise
BSG	turquoise
BTN3A2	turquoise
BTN3A3	turquoise
C1QA	turquoise
C1QB	turquoise
C1QC	turquoise
C3AR1	turquoise
C5AR1	turquoise
CAPG	turquoise
CARD16	turquoise
CASP1	turquoise
CAV1	turquoise
CCDC109B	turquoise
CCDC3	turquoise
CCL18	turquoise
CCL19	turquoise
CCL2	turquoise
CCL21	turquoise
CCL23	turquoise
CCL3	turquoise
CCL5	turquoise
CCR1	turquoise
CCR5	turquoise
CD160	turquoise
CD163	turquoise
CD2	turquoise
CD36	turquoise
CD38	turquoise
CD3D	turquoise
CD3G	turquoise
CD4	turquoise
CD48	turquoise
CD52	turquoise
CD55	turquoise
CD5L	turquoise
CD68	turquoise
CD69	turquoise
CD72	turquoise
CD74	turquoise
CD83	turquoise
CD8A	turquoise
CDH5	turquoise
CECR1	turquoise
CETP	turquoise
CFD	turquoise
CFP	turquoise
CHIT1	turquoise
CISH	turquoise
CLC	turquoise
CLEC10A	turquoise
CLEC1B	turquoise
CLEC2B	turquoise
CLEC3B	turquoise
CLEC4A	turquoise
CLEC4G	turquoise
CLEC4M	turquoise
CLIC2	turquoise
CNNM3	turquoise
CNRIP1	turquoise
CNTN3	turquoise
COL21A1	turquoise
CORO1A	turquoise
COTL1	turquoise
CPA3	turquoise
CPNE2	turquoise
CPVL	turquoise
CR1	turquoise
CRHBP	turquoise
CRYBB2	turquoise
CRYM	turquoise
CSF1R	turquoise
CSF2RB	turquoise
CST7	turquoise
CTGF	turquoise
CTSC	turquoise
CTSK	turquoise
CTSS	turquoise
CXCL1	turquoise
CXCL10	turquoise
CXCL11	turquoise
CXCL13	turquoise
CXCL16	turquoise
CXCL2	turquoise
CXCL9	turquoise
CXCR4	turquoise
CYBA	turquoise
CYBB	turquoise
CYP2A6	turquoise
CYP2A7	turquoise
CYP2C19	turquoise
CYP7A1	turquoise
CYTIP	turquoise
CYYR1	turquoise
DBNDD2	turquoise
DDB2	turquoise
DIO1	turquoise
DNASE1L3	turquoise
DPT	turquoise
DUSP5	turquoise
ECM2	turquoise
EHD3	turquoise
ELTD1	turquoise
EMP3	turquoise
ENDOG	turquoise
ENPP3	turquoise
EPB41L3	turquoise
EVI2A	turquoise
EVI2B	turquoise
FABP3	turquoise
FABP4	turquoise
FABP5	turquoise
FAM124B	turquoise
FAM129A	turquoise
FAM134B	turquoise
FAM171A1	turquoise
FAM26F	turquoise
FAM83D	turquoise
FBLN5	turquoise
FCER1G	turquoise
FCGR1B	turquoise
FCGR2B	turquoise
FCGR2C	turquoise
FCGR3A	turquoise
FCN1	turquoise
FCN2	turquoise
FCN3	turquoise
FGL2	turquoise
FOLR2	turquoise
FPR1	turquoise
FPR3	turquoise
FXYD5	turquoise
FXYD6	turquoise
FYB	turquoise
FYN	turquoise
G6PC	turquoise
GABBR1	turquoise
GBP1	turquoise
GBP4	turquoise
GBP5	turquoise
GCAT	turquoise
GFRA1	turquoise
GIMAP2	turquoise
GIMAP4	turquoise
GIMAP6	turquoise
GIMAP7	turquoise
GLDC	turquoise
GLIPR1	turquoise
GMFG	turquoise
GPAM	turquoise
GPM6A	turquoise
GPNMB	turquoise
GPR133	turquoise
GPR137B	turquoise
GPR160	turquoise
GPR18	turquoise
GPR182	turquoise
GPR183	turquoise
GPR34	turquoise
GPR65	turquoise
GREM1	turquoise
GRN	turquoise
GSTT1	turquoise
GYPC	turquoise
GZMA	turquoise
GZMB	turquoise
GZMH	turquoise
GZMK	turquoise
HBA1	turquoise
HBB	turquoise
HBD	turquoise
HBG1	turquoise
HCK	turquoise
HCLS1	turquoise
HCN3	turquoise
HCP5	turquoise
HCST	turquoise
HLA-B	turquoise
HLA-C	turquoise
HLA-DMA	turquoise
HLA-DMB	turquoise
HLA-DPA1	turquoise
HLA-DPB1	turquoise
HLA-DQA1	turquoise
HLA-DQB1	turquoise
HLA-DRA	turquoise
HLA-E	turquoise
HLA-G	turquoise
HMOX1	turquoise
HOMER2	turquoise
HS3ST3A1	turquoise
HSPA4L	turquoise
HTR2B	turquoise
ICAM2	turquoise
ID3	turquoise
IDO2	turquoise
IER5	turquoise
IFI16	turquoise
IFI30	turquoise
IGFBP7	turquoise
IGJ	turquoise
IGSF6	turquoise
IL10RA	turquoise
IL13RA2	turquoise
IL15	turquoise
IL18	turquoise
IL2RB	turquoise
IL2RG	turquoise
IL32	turquoise
IL33	turquoise
IL7R	turquoise
INHBA	turquoise
INHBC	turquoise
INHBE	turquoise
INMT	turquoise
IQGAP1	turquoise
IRF1	turquoise
IRF8	turquoise
ITGAM	turquoise
ITM2A	turquoise
KBTBD6	turquoise
KCNB1	turquoise
KCNJ2	turquoise
KCTD12	turquoise
KDR	turquoise
KIAA0232	turquoise
KIAA0895	turquoise
KIAA1804	turquoise
KLF4	turquoise
KLF6	turquoise
KLRB1	turquoise
KLRC1	turquoise
KLRF1	turquoise
LAMP3	turquoise
LAPTM5	turquoise
LBH	turquoise
LCN2	turquoise
LCP1	turquoise
LDHB	turquoise
LGALS2	turquoise
LGALS3	turquoise
LGMN	turquoise
LHFP	turquoise
LILRB2	turquoise
LILRB5	turquoise
LPL	turquoise
LPPR1	turquoise
LST1	turquoise
LTF	turquoise
LXN	turquoise
LY75	turquoise
LY86	turquoise
LY96	turquoise
LYN	turquoise
LYVE1	turquoise
LYZ	turquoise
MARCKS	turquoise
MARCKSL1	turquoise
MARCO	turquoise
MBOAT1	turquoise
MCOLN1	turquoise
MDN1	turquoise
MEF2C	turquoise
MEIS3P1	turquoise
MGP	turquoise
MICB	turquoise
MME	turquoise
MMP9	turquoise
MMRN1	turquoise
MNDA	turquoise
MOCOS	turquoise
MOGAT1	turquoise
MRC1	turquoise
MS4A1	turquoise
MS4A4A	turquoise
MS4A6A	turquoise
MS4A7	turquoise
MTHFD2	turquoise
MTMR4	turquoise
MUM1L1	turquoise
MYC	turquoise
NAGK	turquoise
NAMPT	turquoise
NCF2	turquoise
NEDD4	turquoise
NINL	turquoise
NKG7	turquoise
NOL4	turquoise
NOSTRIN	turquoise
NPC2	turquoise
NR3C2	turquoise
NRN1	turquoise
NTN4	turquoise
NUCB2	turquoise
OIT3	turquoise
OSBPL6	turquoise
P2RY12	turquoise
P2RY13	turquoise
P4HA1	turquoise
PAG1	turquoise
PCBP1	turquoise
PDE11A	turquoise
PDP2	turquoise
PEG10	turquoise
PFKFB3	turquoise
PIK3C2G	turquoise
PLA2G2A	turquoise
PLA2G4A	turquoise
PLA2G7	turquoise
PLAC8	turquoise
PLEK	turquoise
PLLP	turquoise
PLP2	turquoise
PLSCR1	turquoise
PLTP	turquoise
PPAT	turquoise
PPBP	turquoise
PPM1E	turquoise
PPP1R1C	turquoise
PPT1	turquoise
PRG4	turquoise
PRKAR2B	turquoise
PRPF39	turquoise
PRSS8	turquoise
PSMB10	turquoise
PSMB9	turquoise
PTGDS	turquoise
PTGER4	turquoise
PTPRC	turquoise
PTPRCAP	turquoise
PTPRH	turquoise
PTTG1	turquoise
PVALB	turquoise
PYCARD	turquoise
QPCT	turquoise
RAB26	turquoise
RAB31	turquoise
RAC2	turquoise
RAMP1	turquoise
RAMP3	turquoise
RAPGEF4	turquoise
RARRES1	turquoise
RARRES3	turquoise
RASGRP1	turquoise
RASSF2	turquoise
RASSF3	turquoise
RETSAT	turquoise
RGS1	turquoise
RGS18	turquoise
RGS19	turquoise
RGS2	turquoise
RGS5	turquoise
RHOG	turquoise
RNASE1	turquoise
RNASE6	turquoise
RND2	turquoise
RNF135	turquoise
RPS27L	turquoise
RRM2	turquoise
RUNDC3B	turquoise
S100A11	turquoise
S100A12	turquoise
S100A14	turquoise
S100A4	turquoise
S100A8	turquoise
S100A9	turquoise
SAA1	turquoise
SAMSN1	turquoise
SDPR	turquoise
SECTM1	turquoise
SELL	turquoise
SELM	turquoise
SGK1	turquoise
SGK2	turquoise
SH3BGRL	turquoise
SH3BGRL3	turquoise
SIGLEC1	turquoise
SIRT1	turquoise
SLA	turquoise
SLAMF7	turquoise
SLC15A3	turquoise
SLC16A4	turquoise
SLC16A9	turquoise
SLC26A3	turquoise
SLC30A10	turquoise
SLC31A2	turquoise
SLC3A1	turquoise
SLC5A6	turquoise
SLC7A7	turquoise
SLCO1B3	turquoise
SMAD7	turquoise
SNAI2	turquoise
SOCS2	turquoise
SORCS2	turquoise
SPARCL1	turquoise
SPATA18	turquoise
SPESP1	turquoise
SPIC	turquoise
SRGN	turquoise
ST6GALNAC3	turquoise
STAB2	turquoise
STEAP2	turquoise
SUCNR1	turquoise
TBX15	turquoise
TFPI2	turquoise
THOP1	turquoise
TIMD4	turquoise
TIMP1	turquoise
TIMP2	turquoise
TLR1	turquoise
TLR2	turquoise
TLR4	turquoise
TLR8	turquoise
TM4SF18	turquoise
TMEM120A	turquoise
TMEM200A	turquoise
TMEM200B	turquoise
TMSB10	turquoise
TNFAIP8	turquoise
TNFRSF12A	turquoise
TNFRSF17	turquoise
TNFRSF1B	turquoise
TNFRSF21	turquoise
TNFSF13B	turquoise
TRHDE	turquoise
TRIM55	turquoise
TSKU	turquoise
TSPAN4	turquoise
TSPAN7	turquoise
TSPYL5	turquoise
TTC36	turquoise
TUBA1A	turquoise
TUBB6	turquoise
TYROBP	turquoise
UCP2	turquoise
UGDH	turquoise
UPF2	turquoise
UPP2	turquoise
VAMP3	turquoise
VCAM1	turquoise
VIM	turquoise
VIPR1	turquoise
VSIG4	turquoise
WASF3	turquoise
WBP5	turquoise
WFDC1	turquoise
XCL1	turquoise
XK	turquoise
ZFP36	turquoise
ZNF302	turquoise
ZNF57	turquoise
ZNF593	turquoise
AADAT	yellow
ABCB11	yellow
ABHD2	yellow
ACBD3	yellow
ACBD5	yellow
ACTR2	yellow
ADAMTS5	yellow
ADD3	yellow
AHR	yellow
ALCAM	yellow
ALDH3A2	yellow
ALDH5A1	yellow
ALKBH2	yellow
AMFR	yellow
ANGPTL1	yellow
ANKRD17	yellow
ANKRD36	yellow
APOB	yellow
APOL6	yellow
APOOL	yellow
APPL1	yellow
APRT	yellow
ARFIP1	yellow
ARID4A	yellow
ARNTL	yellow
ASPM	yellow
ATP11C	yellow
ATRX	yellow
BACE1	yellow
BAMBI	yellow
BCLAF1	yellow
BMP2	yellow
BMPR2	yellow
C8G	yellow
C9	yellow
CCND1	yellow
CDA	yellow
CDKN1A	yellow
CEP350	yellow
CEP57	yellow
CFHR3	yellow
CFHR4	yellow
CHD4	yellow
CHMP4C	yellow
CLCN5	yellow
CLDN2	yellow
CLK1	yellow
CLK4	yellow
CNTNAP2	yellow
COL9A3	yellow
COLEC10	yellow
CP	yellow
CPEB4	yellow
CPNE3	yellow
CRYAA	yellow
CSRP2	yellow
CTH	yellow
CTNNA3	yellow
CYB5R2	yellow
CYP1B1	yellow
DCPS	yellow
DDX17	yellow
DDX24	yellow
DHODH	yellow
DHRS11	yellow
DHRS7B	yellow
DHX9	yellow
DNAJB14	yellow
DNAJC3	yellow
DSG1	yellow
DUSP1	yellow
DUSP10	yellow
ECHDC3	yellow
EDEM3	yellow
EDNRB	yellow
EFNB2	yellow
EGR2	yellow
EHBP1	yellow
EIF4EBP1	yellow
ELF1	yellow
ELOVL2	yellow
ENC1	yellow
ENTPD5	yellow
EPRS	yellow
ERAP2	yellow
ESCO1	yellow
ETNK2	yellow
EXPH5	yellow
EXT1	yellow
EZR	yellow
F11	yellow
FAM111B	yellow
FAM114A1	yellow
FAM115A	yellow
FAM172A	yellow
FBXO6	yellow
FKBP1B	yellow
FLRT3	yellow
FMO5	yellow
FNDC4	yellow
FOS	yellow
FOXA1	yellow
GCLM	yellow
GMPPA	yellow
GOLIM4	yellow
GOLT1A	yellow
GPC6	yellow
GPR116	yellow
GPR146	yellow
GREM2	yellow
GSTM3	yellow
GSTO2	yellow
GUCY1A3	yellow
HECTD1	yellow
HHIP	yellow
HINT3	yellow
HIST1H4J	yellow
HIST2H2BE	yellow
HOOK1	yellow
HPGD	yellow
HPS5	yellow
HSP90AA1	yellow
HSP90AB1	yellow
HSP90B1	yellow
HSPH1	yellow
IER2	yellow
IFIT2	yellow
IGF1	yellow
IL6ST	yellow
INSR	yellow
ITGA6	yellow
IWS1	yellow
JAK1	yellow
JAZF1	yellow
KIAA1033	yellow
KL	yellow
KLHL24	yellow
LANCL3	yellow
LARP4	yellow
LDLR	yellow
LGSN	yellow
LIAS	yellow
LIPG	yellow
LMAN1	yellow
LPGAT1	yellow
LRFN5	yellow
LRRC58	yellow
LRRN3	yellow
MALAT1	yellow
MALL	yellow
MAN1A1	yellow
MANEAL	yellow
MAP3K5	yellow
MARVELD2	yellow
MDFIC	yellow
MECR	yellow
MEGF9	yellow
MGC70870	yellow
MGMT	yellow
MIA2	yellow
MIR21	yellow
MLLT11	yellow
MRPL43	yellow
MTUS1	yellow
MYO6	yellow
N4BP2	yellow
NAT8	yellow
[truncated: 145 more rows]
