# Supplementary material for: Machine learning-based integration reveals reliable biomarkers and potential mechanisms of NASH progression to fibrosis
Source: Sci Rep. 2025 Apr 11;15:12411. doi: 10.1038/s41598-025-97670-4 (PMC11992153; doi:10.1038/s41598-025-97670-4)
Supplement: Supplementary file 3 — Supplementary Material 3. [file 41598_2025_97670_MOESM3_ESM.xls]

## Sheet: Sheet1
Genes	Algorithm
COL1A1	Lasso+Stepglm[both]
COL1A2	Lasso+Stepglm[both]
AEBP1	Lasso+Stepglm[both]
NTS	Lasso+Stepglm[both]
ACSM3	Lasso+Stepglm[both]
COL1A1	SVM
COL1A2	SVM
COL3A1	SVM
COL4A1	SVM
COL5A2	SVM
COL6A3	SVM
AEBP1	SVM
HAAO	SVM
FETUB	SVM
LAMB1	SVM
LUM	SVM
NTS	SVM
ACSM3	SVM
SLC12A2	SVM
THBS2	SVM
COL1A2	glmBoost+SVM
COL5A2	glmBoost+SVM
AEBP1	glmBoost+SVM
FETUB	glmBoost+SVM
LUM	glmBoost+SVM
NTS	glmBoost+SVM
ACSM3	glmBoost+SVM
THBS2	glmBoost+SVM
COL1A1	Ridge
COL1A2	Ridge
COL3A1	Ridge
COL4A1	Ridge
COL5A2	Ridge
COL6A3	Ridge
AEBP1	Ridge
HAAO	Ridge
FETUB	Ridge
LAMB1	Ridge
LUM	Ridge
NTS	Ridge
ACSM3	Ridge
SLC12A2	Ridge
THBS2	Ridge
COL1A1	Lasso+SVM
COL1A2	Lasso+SVM
COL5A2	Lasso+SVM
AEBP1	Lasso+SVM
FETUB	Lasso+SVM
LUM	Lasso+SVM
NTS	Lasso+SVM
ACSM3	Lasso+SVM
SLC12A2	Lasso+SVM
COL1A2	glmBoost+Ridge
COL5A2	glmBoost+Ridge
AEBP1	glmBoost+Ridge
FETUB	glmBoost+Ridge
LUM	glmBoost+Ridge
NTS	glmBoost+Ridge
ACSM3	glmBoost+Ridge
THBS2	glmBoost+Ridge
COL1A1	Enet[alpha=0.1]
COL1A2	Enet[alpha=0.1]
COL5A2	Enet[alpha=0.1]
COL6A3	Enet[alpha=0.1]
AEBP1	Enet[alpha=0.1]
HAAO	Enet[alpha=0.1]
FETUB	Enet[alpha=0.1]
LUM	Enet[alpha=0.1]
NTS	Enet[alpha=0.1]
ACSM3	Enet[alpha=0.1]
SLC12A2	Enet[alpha=0.1]
THBS2	Enet[alpha=0.1]
COL1A2	glmBoost+Enet[alpha=0.1]
COL5A2	glmBoost+Enet[alpha=0.1]
AEBP1	glmBoost+Enet[alpha=0.1]
FETUB	glmBoost+Enet[alpha=0.1]
LUM	glmBoost+Enet[alpha=0.1]
NTS	glmBoost+Enet[alpha=0.1]
ACSM3	glmBoost+Enet[alpha=0.1]
THBS2	glmBoost+Enet[alpha=0.1]
COL1A2	Enet[alpha=0.2]
COL5A2	Enet[alpha=0.2]
COL6A3	Enet[alpha=0.2]
AEBP1	Enet[alpha=0.2]
HAAO	Enet[alpha=0.2]
FETUB	Enet[alpha=0.2]
LUM	Enet[alpha=0.2]
NTS	Enet[alpha=0.2]
ACSM3	Enet[alpha=0.2]
SLC12A2	Enet[alpha=0.2]
THBS2	Enet[alpha=0.2]
COL1A2	Enet[alpha=0.3]
COL5A2	Enet[alpha=0.3]
COL6A3	Enet[alpha=0.3]
AEBP1	Enet[alpha=0.3]
HAAO	Enet[alpha=0.3]
FETUB	Enet[alpha=0.3]
LUM	Enet[alpha=0.3]
NTS	Enet[alpha=0.3]
ACSM3	Enet[alpha=0.3]
SLC12A2	Enet[alpha=0.3]
THBS2	Enet[alpha=0.3]
COL1A2	glmBoost+Enet[alpha=0.3]
COL5A2	glmBoost+Enet[alpha=0.3]
AEBP1	glmBoost+Enet[alpha=0.3]
FETUB	glmBoost+Enet[alpha=0.3]
LUM	glmBoost+Enet[alpha=0.3]
NTS	glmBoost+Enet[alpha=0.3]
ACSM3	glmBoost+Enet[alpha=0.3]
THBS2	glmBoost+Enet[alpha=0.3]
COL1A2	glmBoost+Enet[alpha=0.2]
COL5A2	glmBoost+Enet[alpha=0.2]
AEBP1	glmBoost+Enet[alpha=0.2]
FETUB	glmBoost+Enet[alpha=0.2]
LUM	glmBoost+Enet[alpha=0.2]
NTS	glmBoost+Enet[alpha=0.2]
ACSM3	glmBoost+Enet[alpha=0.2]
THBS2	glmBoost+Enet[alpha=0.2]
COL1A2	Enet[alpha=0.4]
COL5A2	Enet[alpha=0.4]
AEBP1	Enet[alpha=0.4]
HAAO	Enet[alpha=0.4]
FETUB	Enet[alpha=0.4]
LUM	Enet[alpha=0.4]
NTS	Enet[alpha=0.4]
ACSM3	Enet[alpha=0.4]
SLC12A2	Enet[alpha=0.4]
THBS2	Enet[alpha=0.4]
COL1A2	glmBoost+Enet[alpha=0.4]
COL5A2	glmBoost+Enet[alpha=0.4]
AEBP1	glmBoost+Enet[alpha=0.4]
FETUB	glmBoost+Enet[alpha=0.4]
LUM	glmBoost+Enet[alpha=0.4]
NTS	glmBoost+Enet[alpha=0.4]
ACSM3	glmBoost+Enet[alpha=0.4]
THBS2	glmBoost+Enet[alpha=0.4]
COL1A2	Lasso+glmBoost
COL5A2	Lasso+glmBoost
AEBP1	Lasso+glmBoost
FETUB	Lasso+glmBoost
LUM	Lasso+glmBoost
NTS	Lasso+glmBoost
ACSM3	Lasso+glmBoost
COL1A2	Enet[alpha=0.5]
COL5A2	Enet[alpha=0.5]
AEBP1	Enet[alpha=0.5]
FETUB	Enet[alpha=0.5]
LUM	Enet[alpha=0.5]
NTS	Enet[alpha=0.5]
ACSM3	Enet[alpha=0.5]
SLC12A2	Enet[alpha=0.5]
THBS2	Enet[alpha=0.5]
COL1A2	glmBoost
COL5A2	glmBoost
AEBP1	glmBoost
FETUB	glmBoost
LUM	glmBoost
NTS	glmBoost
ACSM3	glmBoost
THBS2	glmBoost
COL1A2	glmBoost+Enet[alpha=0.5]
COL5A2	glmBoost+Enet[alpha=0.5]
AEBP1	glmBoost+Enet[alpha=0.5]
FETUB	glmBoost+Enet[alpha=0.5]
LUM	glmBoost+Enet[alpha=0.5]
NTS	glmBoost+Enet[alpha=0.5]
ACSM3	glmBoost+Enet[alpha=0.5]
THBS2	glmBoost+Enet[alpha=0.5]
COL1A2	Enet[alpha=0.6]
COL5A2	Enet[alpha=0.6]
AEBP1	Enet[alpha=0.6]
FETUB	Enet[alpha=0.6]
LUM	Enet[alpha=0.6]
NTS	Enet[alpha=0.6]
ACSM3	Enet[alpha=0.6]
SLC12A2	Enet[alpha=0.6]
THBS2	Enet[alpha=0.6]
COL1A2	glmBoost+Enet[alpha=0.6]
COL5A2	glmBoost+Enet[alpha=0.6]
AEBP1	glmBoost+Enet[alpha=0.6]
FETUB	glmBoost+Enet[alpha=0.6]
LUM	glmBoost+Enet[alpha=0.6]
NTS	glmBoost+Enet[alpha=0.6]
ACSM3	glmBoost+Enet[alpha=0.6]
THBS2	glmBoost+Enet[alpha=0.6]
COL1A2	glmBoost+Enet[alpha=0.7]
COL5A2	glmBoost+Enet[alpha=0.7]
AEBP1	glmBoost+Enet[alpha=0.7]
FETUB	glmBoost+Enet[alpha=0.7]
LUM	glmBoost+Enet[alpha=0.7]
NTS	glmBoost+Enet[alpha=0.7]
ACSM3	glmBoost+Enet[alpha=0.7]
THBS2	glmBoost+Enet[alpha=0.7]
COL1A2	glmBoost+Enet[alpha=0.8]
COL5A2	glmBoost+Enet[alpha=0.8]
AEBP1	glmBoost+Enet[alpha=0.8]
FETUB	glmBoost+Enet[alpha=0.8]
LUM	glmBoost+Enet[alpha=0.8]
NTS	glmBoost+Enet[alpha=0.8]
ACSM3	glmBoost+Enet[alpha=0.8]
THBS2	glmBoost+Enet[alpha=0.8]
COL1A2	Enet[alpha=0.8]
COL5A2	Enet[alpha=0.8]
AEBP1	Enet[alpha=0.8]
FETUB	Enet[alpha=0.8]
LUM	Enet[alpha=0.8]
NTS	Enet[alpha=0.8]
ACSM3	Enet[alpha=0.8]
SLC12A2	Enet[alpha=0.8]
THBS2	Enet[alpha=0.8]
COL1A1	Enet[alpha=0.9]
COL1A2	Enet[alpha=0.9]
COL5A2	Enet[alpha=0.9]
AEBP1	Enet[alpha=0.9]
FETUB	Enet[alpha=0.9]
LUM	Enet[alpha=0.9]
NTS	Enet[alpha=0.9]
ACSM3	Enet[alpha=0.9]
SLC12A2	Enet[alpha=0.9]
COL1A1	Lasso
COL1A2	Lasso
COL5A2	Lasso
AEBP1	Lasso
FETUB	Lasso
LUM	Lasso
NTS	Lasso
ACSM3	Lasso
SLC12A2	Lasso
COL1A2	Enet[alpha=0.7]
COL5A2	Enet[alpha=0.7]
AEBP1	Enet[alpha=0.7]
FETUB	Enet[alpha=0.7]
LUM	Enet[alpha=0.7]
NTS	Enet[alpha=0.7]
ACSM3	Enet[alpha=0.7]
SLC12A2	Enet[alpha=0.7]
THBS2	Enet[alpha=0.7]
COL1A2	glmBoost+Enet[alpha=0.9]
COL5A2	glmBoost+Enet[alpha=0.9]
AEBP1	glmBoost+Enet[alpha=0.9]
FETUB	glmBoost+Enet[alpha=0.9]
LUM	glmBoost+Enet[alpha=0.9]
NTS	glmBoost+Enet[alpha=0.9]
ACSM3	glmBoost+Enet[alpha=0.9]
THBS2	glmBoost+Enet[alpha=0.9]
COL1A2	glmBoost+Lasso
COL5A2	glmBoost+Lasso
AEBP1	glmBoost+Lasso
FETUB	glmBoost+Lasso
LUM	glmBoost+Lasso
NTS	glmBoost+Lasso
ACSM3	glmBoost+Lasso
THBS2	glmBoost+Lasso
COL1A1	Lasso+plsRglm
COL1A2	Lasso+plsRglm
COL5A2	Lasso+plsRglm
AEBP1	Lasso+plsRglm
FETUB	Lasso+plsRglm
LUM	Lasso+plsRglm
NTS	Lasso+plsRglm
ACSM3	Lasso+plsRglm
SLC12A2	Lasso+plsRglm
COL1A2	glmBoost+plsRglm
COL5A2	glmBoost+plsRglm
AEBP1	glmBoost+plsRglm
FETUB	glmBoost+plsRglm
LUM	glmBoost+plsRglm
NTS	glmBoost+plsRglm
ACSM3	glmBoost+plsRglm
THBS2	glmBoost+plsRglm
COL1A2	glmBoost+Stepglm[forward]
COL5A2	glmBoost+Stepglm[forward]
AEBP1	glmBoost+Stepglm[forward]
FETUB	glmBoost+Stepglm[forward]
LUM	glmBoost+Stepglm[forward]
NTS	glmBoost+Stepglm[forward]
ACSM3	glmBoost+Stepglm[forward]
THBS2	glmBoost+Stepglm[forward]
COL1A1	Lasso+Stepglm[forward]
COL1A2	Lasso+Stepglm[forward]
COL5A2	Lasso+Stepglm[forward]
AEBP1	Lasso+Stepglm[forward]
FETUB	Lasso+Stepglm[forward]
LUM	Lasso+Stepglm[forward]
NTS	Lasso+Stepglm[forward]
ACSM3	Lasso+Stepglm[forward]
SLC12A2	Lasso+Stepglm[forward]
LUM	RF+SVM
COL1A2	RF+SVM
THBS2	RF+SVM
COL5A2	RF+SVM
NTS	RF+SVM
COL1A1	Stepglm[forward]
COL1A2	Stepglm[forward]
COL3A1	Stepglm[forward]
COL4A1	Stepglm[forward]
COL5A2	Stepglm[forward]
COL6A3	Stepglm[forward]
AEBP1	Stepglm[forward]
HAAO	Stepglm[forward]
FETUB	Stepglm[forward]
LAMB1	Stepglm[forward]
LUM	Stepglm[forward]
NTS	Stepglm[forward]
ACSM3	Stepglm[forward]
SLC12A2	Stepglm[forward]
THBS2	Stepglm[forward]
COL1A1	plsRglm
COL1A2	plsRglm
COL3A1	plsRglm
COL4A1	plsRglm
COL5A2	plsRglm
COL6A3	plsRglm
AEBP1	plsRglm
HAAO	plsRglm
FETUB	plsRglm
LAMB1	plsRglm
LUM	plsRglm
NTS	plsRglm
ACSM3	plsRglm
SLC12A2	plsRglm
THBS2	plsRglm
LUM	RF+Ridge
COL1A2	RF+Ridge
THBS2	RF+Ridge
COL5A2	RF+Ridge
NTS	RF+Ridge
LUM	RF+Enet[alpha=0.1]
COL1A2	RF+Enet[alpha=0.1]
THBS2	RF+Enet[alpha=0.1]
COL5A2	RF+Enet[alpha=0.1]
NTS	RF+Enet[alpha=0.1]
LUM	RF+plsRglm
COL1A2	RF+plsRglm
THBS2	RF+plsRglm
COL5A2	RF+plsRglm
NTS	RF+plsRglm
LUM	RF+Stepglm[forward]
COL1A2	RF+Stepglm[forward]
THBS2	RF+Stepglm[forward]
COL5A2	RF+Stepglm[forward]
NTS	RF+Stepglm[forward]
LUM	RF+Enet[alpha=0.2]
COL1A2	RF+Enet[alpha=0.2]
THBS2	RF+Enet[alpha=0.2]
COL5A2	RF+Enet[alpha=0.2]
NTS	RF+Enet[alpha=0.2]
LUM	RF+Enet[alpha=0.3]
COL1A2	RF+Enet[alpha=0.3]
THBS2	RF+Enet[alpha=0.3]
COL5A2	RF+Enet[alpha=0.3]
NTS	RF+Enet[alpha=0.3]
LUM	RF+Enet[alpha=0.6]
COL1A2	RF+Enet[alpha=0.6]
THBS2	RF+Enet[alpha=0.6]
COL5A2	RF+Enet[alpha=0.6]
NTS	RF+Enet[alpha=0.6]
LUM	RF+Lasso
COL1A2	RF+Lasso
THBS2	RF+Lasso
COL5A2	RF+Lasso
NTS	RF+Lasso
LUM	RF+Enet[alpha=0.7]
COL1A2	RF+Enet[alpha=0.7]
THBS2	RF+Enet[alpha=0.7]
COL5A2	RF+Enet[alpha=0.7]
NTS	RF+Enet[alpha=0.7]
LUM	RF+Enet[alpha=0.5]
COL1A2	RF+Enet[alpha=0.5]
THBS2	RF+Enet[alpha=0.5]
COL5A2	RF+Enet[alpha=0.5]
NTS	RF+Enet[alpha=0.5]
LUM	RF+glmBoost
COL1A2	RF+glmBoost
THBS2	RF+glmBoost
COL5A2	RF+glmBoost
NTS	RF+glmBoost
LUM	RF+Enet[alpha=0.9]
COL1A2	RF+Enet[alpha=0.9]
THBS2	RF+Enet[alpha=0.9]
COL5A2	RF+Enet[alpha=0.9]
NTS	RF+Enet[alpha=0.9]
LUM	RF+Enet[alpha=0.4]
COL1A2	RF+Enet[alpha=0.4]
THBS2	RF+Enet[alpha=0.4]
COL5A2	RF+Enet[alpha=0.4]
NTS	RF+Enet[alpha=0.4]
LUM	RF+Enet[alpha=0.8]
COL1A2	RF+Enet[alpha=0.8]
THBS2	RF+Enet[alpha=0.8]
COL5A2	RF+Enet[alpha=0.8]
NTS	RF+Enet[alpha=0.8]
COL1A2	RF+Stepglm[both]
NTS	RF+Stepglm[both]
COL1A2	RF+Stepglm[backward]
NTS	RF+Stepglm[backward]
COL1A1	Stepglm[both]+Ridge
COL1A2	Stepglm[both]+Ridge
AEBP1	Stepglm[both]+Ridge
NTS	Stepglm[both]+Ridge
ACSM3	Stepglm[both]+Ridge
COL1A1	Stepglm[backward]+Ridge
COL1A2	Stepglm[backward]+Ridge
AEBP1	Stepglm[backward]+Ridge
NTS	Stepglm[backward]+Ridge
ACSM3	Stepglm[backward]+Ridge
COL1A1	Stepglm[both]+plsRglm
COL1A2	Stepglm[both]+plsRglm
AEBP1	Stepglm[both]+plsRglm
NTS	Stepglm[both]+plsRglm
ACSM3	Stepglm[both]+plsRglm
COL1A1	Stepglm[backward]+plsRglm
COL1A2	Stepglm[backward]+plsRglm
AEBP1	Stepglm[backward]+plsRglm
NTS	Stepglm[backward]+plsRglm
ACSM3	Stepglm[backward]+plsRglm
COL1A1	Stepglm[both]+Enet[alpha=0.9]
COL1A2	Stepglm[both]+Enet[alpha=0.9]
AEBP1	Stepglm[both]+Enet[alpha=0.9]
NTS	Stepglm[both]+Enet[alpha=0.9]
ACSM3	Stepglm[both]+Enet[alpha=0.9]
COL1A1	Stepglm[backward]+Enet[alpha=0.9]
COL1A2	Stepglm[backward]+Enet[alpha=0.9]
AEBP1	Stepglm[backward]+Enet[alpha=0.9]
NTS	Stepglm[backward]+Enet[alpha=0.9]
ACSM3	Stepglm[backward]+Enet[alpha=0.9]
COL1A1	Stepglm[both]+Enet[alpha=0.1]
COL1A2	Stepglm[both]+Enet[alpha=0.1]
AEBP1	Stepglm[both]+Enet[alpha=0.1]
NTS	Stepglm[both]+Enet[alpha=0.1]
ACSM3	Stepglm[both]+Enet[alpha=0.1]
COL1A1	Stepglm[backward]+Enet[alpha=0.1]
COL1A2	Stepglm[backward]+Enet[alpha=0.1]
AEBP1	Stepglm[backward]+Enet[alpha=0.1]
NTS	Stepglm[backward]+Enet[alpha=0.1]
ACSM3	Stepglm[backward]+Enet[alpha=0.1]
COL1A1	Stepglm[both]+Enet[alpha=0.8]
COL1A2	Stepglm[both]+Enet[alpha=0.8]
AEBP1	Stepglm[both]+Enet[alpha=0.8]
NTS	Stepglm[both]+Enet[alpha=0.8]
ACSM3	Stepglm[both]+Enet[alpha=0.8]
COL1A1	Stepglm[backward]+Enet[alpha=0.8]
COL1A2	Stepglm[backward]+Enet[alpha=0.8]
AEBP1	Stepglm[backward]+Enet[alpha=0.8]
NTS	Stepglm[backward]+Enet[alpha=0.8]
ACSM3	Stepglm[backward]+Enet[alpha=0.8]
COL1A1	Stepglm[both]+Enet[alpha=0.2]
COL1A2	Stepglm[both]+Enet[alpha=0.2]
AEBP1	Stepglm[both]+Enet[alpha=0.2]
NTS	Stepglm[both]+Enet[alpha=0.2]
ACSM3	Stepglm[both]+Enet[alpha=0.2]
COL1A1	Stepglm[backward]+Enet[alpha=0.2]
COL1A2	Stepglm[backward]+Enet[alpha=0.2]
AEBP1	Stepglm[backward]+Enet[alpha=0.2]
NTS	Stepglm[backward]+Enet[alpha=0.2]
ACSM3	Stepglm[backward]+Enet[alpha=0.2]
COL1A1	Stepglm[both]+Lasso
COL1A2	Stepglm[both]+Lasso
AEBP1	Stepglm[both]+Lasso
NTS	Stepglm[both]+Lasso
ACSM3	Stepglm[both]+Lasso
COL1A1	Stepglm[backward]+Lasso
COL1A2	Stepglm[backward]+Lasso
AEBP1	Stepglm[backward]+Lasso
NTS	Stepglm[backward]+Lasso
ACSM3	Stepglm[backward]+Lasso
COL1A1	Stepglm[both]+Enet[alpha=0.6]
COL1A2	Stepglm[both]+Enet[alpha=0.6]
AEBP1	Stepglm[both]+Enet[alpha=0.6]
NTS	Stepglm[both]+Enet[alpha=0.6]
ACSM3	Stepglm[both]+Enet[alpha=0.6]
COL1A1	Stepglm[backward]+Enet[alpha=0.6]
COL1A2	Stepglm[backward]+Enet[alpha=0.6]
AEBP1	Stepglm[backward]+Enet[alpha=0.6]
NTS	Stepglm[backward]+Enet[alpha=0.6]
ACSM3	Stepglm[backward]+Enet[alpha=0.6]
COL1A1	Stepglm[both]+Enet[alpha=0.7]
COL1A2	Stepglm[both]+Enet[alpha=0.7]
AEBP1	Stepglm[both]+Enet[alpha=0.7]
NTS	Stepglm[both]+Enet[alpha=0.7]
ACSM3	Stepglm[both]+Enet[alpha=0.7]
COL1A1	Stepglm[backward]+Enet[alpha=0.7]
COL1A2	Stepglm[backward]+Enet[alpha=0.7]
AEBP1	Stepglm[backward]+Enet[alpha=0.7]
NTS	Stepglm[backward]+Enet[alpha=0.7]
ACSM3	Stepglm[backward]+Enet[alpha=0.7]
COL1A1	Lasso+Stepglm[backward]
COL1A2	Lasso+Stepglm[backward]
AEBP1	Lasso+Stepglm[backward]
NTS	Lasso+Stepglm[backward]
ACSM3	Lasso+Stepglm[backward]
COL1A1	Stepglm[both]
COL1A2	Stepglm[both]
AEBP1	Stepglm[both]
NTS	Stepglm[both]
ACSM3	Stepglm[both]
COL1A1	Stepglm[backward]
COL1A2	Stepglm[backward]
AEBP1	Stepglm[backward]
NTS	Stepglm[backward]
ACSM3	Stepglm[backward]
COL1A2	glmBoost+Stepglm[both]
AEBP1	glmBoost+Stepglm[both]
NTS	glmBoost+Stepglm[both]
ACSM3	glmBoost+Stepglm[both]
COL1A2	glmBoost+Stepglm[backward]
AEBP1	glmBoost+Stepglm[backward]
NTS	glmBoost+Stepglm[backward]
ACSM3	glmBoost+Stepglm[backward]
COL1A1	Stepglm[both]+Enet[alpha=0.4]
COL1A2	Stepglm[both]+Enet[alpha=0.4]
AEBP1	Stepglm[both]+Enet[alpha=0.4]
NTS	Stepglm[both]+Enet[alpha=0.4]
ACSM3	Stepglm[both]+Enet[alpha=0.4]
COL1A1	Stepglm[backward]+Enet[alpha=0.4]
COL1A2	Stepglm[backward]+Enet[alpha=0.4]
AEBP1	Stepglm[backward]+Enet[alpha=0.4]
NTS	Stepglm[backward]+Enet[alpha=0.4]
ACSM3	Stepglm[backward]+Enet[alpha=0.4]
COL1A1	Stepglm[both]+Enet[alpha=0.3]
COL1A2	Stepglm[both]+Enet[alpha=0.3]
AEBP1	Stepglm[both]+Enet[alpha=0.3]
NTS	Stepglm[both]+Enet[alpha=0.3]
ACSM3	Stepglm[both]+Enet[alpha=0.3]
COL1A1	Stepglm[backward]+Enet[alpha=0.3]
COL1A2	Stepglm[backward]+Enet[alpha=0.3]
AEBP1	Stepglm[backward]+Enet[alpha=0.3]
NTS	Stepglm[backward]+Enet[alpha=0.3]
ACSM3	Stepglm[backward]+Enet[alpha=0.3]
COL1A2	Stepglm[both]+glmBoost
AEBP1	Stepglm[both]+glmBoost
NTS	Stepglm[both]+glmBoost
ACSM3	Stepglm[both]+glmBoost
COL1A1	Stepglm[backward]+glmBoost
COL1A2	Stepglm[backward]+glmBoost
AEBP1	Stepglm[backward]+glmBoost
NTS	Stepglm[backward]+glmBoost
ACSM3	Stepglm[backward]+glmBoost
COL1A1	Stepglm[both]+Enet[alpha=0.5]
COL1A2	Stepglm[both]+Enet[alpha=0.5]
AEBP1	Stepglm[both]+Enet[alpha=0.5]
NTS	Stepglm[both]+Enet[alpha=0.5]
ACSM3	Stepglm[both]+Enet[alpha=0.5]
COL1A1	Stepglm[backward]+Enet[alpha=0.5]
COL1A2	Stepglm[backward]+Enet[alpha=0.5]
AEBP1	Stepglm[backward]+Enet[alpha=0.5]
NTS	Stepglm[backward]+Enet[alpha=0.5]
ACSM3	Stepglm[backward]+Enet[alpha=0.5]
LUM	RF+GBM
COL5A2	RF+GBM
COL1A2	RF+GBM
THBS2	RF+GBM
NTS	RF+GBM
COL1A1	Stepglm[both]+SVM
COL1A2	Stepglm[both]+SVM
AEBP1	Stepglm[both]+SVM
NTS	Stepglm[both]+SVM
ACSM3	Stepglm[both]+SVM
COL1A1	Stepglm[backward]+SVM
COL1A2	Stepglm[backward]+SVM
AEBP1	Stepglm[backward]+SVM
NTS	Stepglm[backward]+SVM
ACSM3	Stepglm[backward]+SVM
COL1A1	LDA
COL1A2	LDA
COL3A1	LDA
COL4A1	LDA
COL5A2	LDA
COL6A3	LDA
AEBP1	LDA
HAAO	LDA
FETUB	LDA
LAMB1	LDA
LUM	LDA
NTS	LDA
ACSM3	LDA
SLC12A2	LDA
THBS2	LDA
COL1A2	glmBoost+LDA
COL5A2	glmBoost+LDA
AEBP1	glmBoost+LDA
FETUB	glmBoost+LDA
LUM	glmBoost+LDA
NTS	glmBoost+LDA
ACSM3	glmBoost+LDA
THBS2	glmBoost+LDA
LUM	RF+LDA
COL1A2	RF+LDA
THBS2	RF+LDA
COL5A2	RF+LDA
NTS	RF+LDA
COL1A1	Stepglm[both]+LDA
COL1A2	Stepglm[both]+LDA
AEBP1	Stepglm[both]+LDA
NTS	Stepglm[both]+LDA
ACSM3	Stepglm[both]+LDA
COL1A1	Stepglm[backward]+LDA
COL1A2	Stepglm[backward]+LDA
AEBP1	Stepglm[backward]+LDA
NTS	Stepglm[backward]+LDA
ACSM3	Stepglm[backward]+LDA
COL1A1	Lasso+LDA
COL1A2	Lasso+LDA
COL5A2	Lasso+LDA
AEBP1	Lasso+LDA
FETUB	Lasso+LDA
LUM	Lasso+LDA
NTS	Lasso+LDA
ACSM3	Lasso+LDA
SLC12A2	Lasso+LDA
COL1A1	XGBoost
COL1A2	XGBoost
COL3A1	XGBoost
COL4A1	XGBoost
COL5A2	XGBoost
COL6A3	XGBoost
AEBP1	XGBoost
HAAO	XGBoost
FETUB	XGBoost
LAMB1	XGBoost
LUM	XGBoost
NTS	XGBoost
ACSM3	XGBoost
SLC12A2	XGBoost
THBS2	XGBoost
COL1A1	Lasso+XGBoost
COL1A2	Lasso+XGBoost
COL5A2	Lasso+XGBoost
AEBP1	Lasso+XGBoost
FETUB	Lasso+XGBoost
LUM	Lasso+XGBoost
NTS	Lasso+XGBoost
ACSM3	Lasso+XGBoost
SLC12A2	Lasso+XGBoost
COL1A2	glmBoost+XGBoost
COL5A2	glmBoost+XGBoost
AEBP1	glmBoost+XGBoost
FETUB	glmBoost+XGBoost
LUM	glmBoost+XGBoost
NTS	glmBoost+XGBoost
ACSM3	glmBoost+XGBoost
THBS2	glmBoost+XGBoost
LUM	RF+XGBoost
COL1A2	RF+XGBoost
THBS2	RF+XGBoost
COL5A2	RF+XGBoost
NTS	RF+XGBoost
COL1A1	Stepglm[both]+XGBoost
COL1A2	Stepglm[both]+XGBoost
AEBP1	Stepglm[both]+XGBoost
NTS	Stepglm[both]+XGBoost
ACSM3	Stepglm[both]+XGBoost
COL1A1	Stepglm[backward]+XGBoost
COL1A2	Stepglm[backward]+XGBoost
AEBP1	Stepglm[backward]+XGBoost
NTS	Stepglm[backward]+XGBoost
ACSM3	Stepglm[backward]+XGBoost
COL1A1	NaiveBayes
COL1A2	NaiveBayes
COL3A1	NaiveBayes
COL4A1	NaiveBayes
COL5A2	NaiveBayes
COL6A3	NaiveBayes
AEBP1	NaiveBayes
HAAO	NaiveBayes
FETUB	NaiveBayes
LAMB1	NaiveBayes
LUM	NaiveBayes
NTS	NaiveBayes
ACSM3	NaiveBayes
SLC12A2	NaiveBayes
THBS2	NaiveBayes
COL1A1	Lasso+NaiveBayes
COL1A2	Lasso+NaiveBayes
COL5A2	Lasso+NaiveBayes
AEBP1	Lasso+NaiveBayes
FETUB	Lasso+NaiveBayes
LUM	Lasso+NaiveBayes
NTS	Lasso+NaiveBayes
ACSM3	Lasso+NaiveBayes
SLC12A2	Lasso+NaiveBayes
COL1A2	glmBoost+NaiveBayes
COL5A2	glmBoost+NaiveBayes
AEBP1	glmBoost+NaiveBayes
FETUB	glmBoost+NaiveBayes
LUM	glmBoost+NaiveBayes
NTS	glmBoost+NaiveBayes
ACSM3	glmBoost+NaiveBayes
THBS2	glmBoost+NaiveBayes
LUM	RF+NaiveBayes
COL1A2	RF+NaiveBayes
THBS2	RF+NaiveBayes
COL5A2	RF+NaiveBayes
NTS	RF+NaiveBayes
COL1A1	Stepglm[both]+NaiveBayes
COL1A2	Stepglm[both]+NaiveBayes
AEBP1	Stepglm[both]+NaiveBayes
NTS	Stepglm[both]+NaiveBayes
ACSM3	Stepglm[both]+NaiveBayes
COL1A1	Stepglm[backward]+NaiveBayes
COL1A2	Stepglm[backward]+NaiveBayes
AEBP1	Stepglm[backward]+NaiveBayes
NTS	Stepglm[backward]+NaiveBayes
ACSM3	Stepglm[backward]+NaiveBayes
