# Supplementary material for: Machine learning-based integration reveals reliable biomarkers and potential mechanisms of NASH progression to fibrosis
Source: Sci Rep. 2025 Apr 11;15:12411. doi: 10.1038/s41598-025-97670-4 (PMC11992153; doi:10.1038/s41598-025-97670-4)
Supplement: Supplementary file 4 — Supplementary Material 4. [file 41598_2025_97670_MOESM4_ESM.xls]

id	logFC	AveExpr	t	P.Value	adj.P.Val	B	Sig
LUM	1.106377596653	10.1939897981651	8.24517606281018	4.12830179028737e-13	2.11314007638843e-09	19.2060837061108	Up
COL1A2	1.24518471379782	7.74156044954128	7.93498474258053	2.02380901736632e-12	5.1796018784462e-09	17.7096756416401	Up
THBS2	1.93612367998634	7.55121402752294	8.06465369805504	1.04298466191622e-12	3.20321449367709e-09	18.3337530106537	Up
COL5A2	0.682462160177598	8.3746128440367	4.53831152503755	1.4690194407843e-05	0.00139248534152369	2.88070991879076	Up
NTS	1.39635572438524	5.9193938440367	5.45146877927753	3.14824273320461e-07	8.057402568515e-05	6.46468272266368	Up
